# Supplementary material for: Evaluating synergistic effects of metformin and simvastatin on ovarian cancer cells
Source: PLoS One. 2024 Mar 15;19(3):e0298127. doi: 10.1371/journal.pone.0298127 (PMC10942021; doi:10.1371/journal.pone.0298127)
Supplement: S2 Table — Table showing the full list of the DEGs found in the combination vs control group in an ascending order of p-values. Columns show the following: Probe ID (array ID), gene ID, gene symbol, fold change for each group (with insignificant values for single therapies), p-values with adjusted p-values. (XLSX) [file pone.0298127.s003.xlsx]

## Sheet: DEG_comb_vs_control_only_FC_2
Table 2. DEGs combination vs control only
probeID	ID	SYMBOL	met_vs_control	sim_vs_control	comb_vs_control	met_vs_control_FC	sim_vs_control_FC	comb_vs_control_FC	AveExpr	F	P.Value	adj.P.Val
TC1500010018.hg.1	NM_001146029	SEMA7A	0.838448	-0.415101	3.06868	1.78813	-1.33339	8.39008	8.2847	93.9403	4.6081e-08	4.6081e-08
TC0600014123.hg.1	NM_002505	NFYA	0.775079	0.0779556	1.29455	1.71128	1.05552	2.453	10.4405	67.6107	2.53497e-07	2.53497e-07
23075628	-	-	-0.576754	0.244122	1.99392	-1.49149	1.18437	3.98319	7.40339	48.719	1.3441e-06	1.3441e-06
23075799	-	-	-0.576754	0.244122	1.99392	-1.49149	1.18437	3.98319	7.40339	48.719	1.3441e-06	1.3441e-06
HTA2-pos-3145782_st	-	-	0.440539	-0.894448	-1.49795	1.35711	-1.8589	-2.82441	12.3735	45.7881	1.83552e-06	1.83552e-06
TC0900007064.hg.1	NM_001135004	DNAJB5	-0.139187	0.707411	2.48479	-1.10128	1.63287	5.59754	9.27747	43.3517	2.41249e-06	2.41249e-06
TC1000009985.hg.1	NM_001010896	C10orf113	0.973078	-0.261536	-1.3065	1.96302	-1.19875	-2.47341	8.9661	41.3006	3.07074e-06	3.07074e-06
TC0200016417.hg.1	NM_001042426	CENPA	0.665408	0.0449323	1.55476	1.58602	1.03163	2.93785	9.07676	40.4196	3.41753e-06	3.41753e-06
TC0300012495.hg.1	NM_001278683	AMOTL2	0.0323164	-0.803525	-1.11899	1.02265	-1.74536	-2.17195	9.68185	37.98	4.64918e-06	4.64918e-06
TC0600014101.hg.1	NM_000247	MICA	0.0877826	0.414269	1.20372	1.06274	1.33262	2.30333	10.0556	36.6438	5.54521e-06	5.54521e-06
TC0800009764.hg.1	NM_015310	PSD3	-0.123298	0.656076	1.24105	-1.08922	1.57579	2.3637	9.97183	35.5676	6.41838e-06	6.41838e-06
TC1400008940.hg.1	NM_020529	NFKBIA	-0.523686	0.534929	1.04845	-1.43762	1.44887	2.06831	14.1765	35.4449	6.52785e-06	6.52785e-06
TC0500012818.hg.1	NM_005990	STK10	-0.530233	0.859628	1.20742	-1.44416	1.81457	2.30925	9.59313	32.5481	9.89192e-06	9.89192e-06
23075639	-	-	0.179721	0.707588	1.3245	1.13266	1.63307	2.50447	8.04351	32.1028	1.05753e-05	1.05753e-05
23076359	-	-	0.179721	0.707588	1.3245	1.13266	1.63307	2.50447	8.04351	32.1028	1.05753e-05	1.05753e-05
23076429	-	-	0.179721	0.707588	1.3245	1.13266	1.63307	2.50447	8.04351	32.1028	1.05753e-05	1.05753e-05
HTA2-pos-2886354_st	-	-	0.525018	0.894964	1.41958	1.43895	1.85956	2.67508	14.0919	31.2348	1.2075e-05	1.2075e-05
TC1000008666.hg.1	NM_032429	LZTS2	0.198605	0.805242	1.36102	1.14759	1.74744	2.56866	6.68207	31.2082	1.21247e-05	1.21247e-05
TC0600014188.hg.1	NM_001100164	PHACTR2	-0.978521	-0.638105	-1.30088	-1.97044	-1.55628	-2.46379	11.743	30.5104	1.35223e-05	1.35223e-05
TC0100012006.hg.1	NM_002245	KCNK1	-0.027874	-0.717552	-1.03225	-1.01951	-1.64439	-2.04522	12.3109	29.5536	1.57616e-05	1.57616e-05
TC1900010009.hg.1	NM_001286968	JUND	-0.819934	0.57773	1.01179	-1.76533	1.4925	2.01641	10.48	29.4526	1.60224e-05	1.60224e-05
23076105	-	-	0.692947	0.947725	1.52722	1.61658	1.92883	2.88229	7.94751	29.2762	1.6491e-05	1.6491e-05
TC0600008655.hg.1	NM_001166392	TPBG	0.0661162	0.741399	1.08073	1.04689	1.6718	2.11511	9.65209	28.4266	1.89871e-05	1.89871e-05
HTA2-pos-PSR03025029.hg.1	-	-	0.38802	0.704128	1.24755	1.3086	1.62916	2.37438	15.6457	27.3927	2.26545e-05	2.26545e-05
TSUnmapped00000235.hg.1	ENST00000626931	EIF3F	0.63478	0.921286	1.21766	1.5527	1.8938	2.3257	6.7683	27.0469	2.40641e-05	2.40641e-05
HTA2-pos-PSR10021743.hg.1	-	-	0.719729	0.269077	1.29591	1.64687	1.20504	2.45532	10.7576	26.2288	2.78336e-05	2.78336e-05
TC1700008938.hg.1	NM_182565	UBALD2	0.345857	0.698394	1.20389	1.27091	1.6227	2.3036	10.6909	26.1279	2.83457e-05	2.83457e-05
TC0300007410.hg.1	NM_001166425	GNAI2	0.257407	0.777924	1.11225	1.19533	1.71466	2.16182	13.8442	25.5667	3.14044e-05	3.14044e-05
TC2200008238.hg.1	NM_001001663	TMEM211	0.663654	0.22777	1.31221	1.58409	1.17102	2.48321	5.51894	25.0632	3.4486e-05	3.4486e-05
HTA2-pos-PSR12027049.hg.1	-	-	-0.600186	-0.512532	-1.06924	-1.51591	-1.42655	-2.09833	11.4509	24.9863	3.49881e-05	3.49881e-05
TC0100015572.hg.1	NM_001271870	SRGAP2B	0.13491	0.615127	1.38213	1.09802	1.53169	2.60654	11.7636	24.2197	4.04908e-05	4.04908e-05
TC0100017420.hg.1	NM_007207	DUSP10	-0.0255736	0.802908	1.89777	-1.01788	1.74461	3.72636	12.2022	24.1661	4.09128e-05	4.09128e-05
TC1900008343.hg.1	NM_001163377	QPCTL	0.773996	0.893379	1.60543	1.71	1.85752	3.04286	6.98187	24.1619	4.09456e-05	4.09456e-05
HTA2-pos-PSR03025028.hg.1	-	-	0.25264	0.906569	1.10416	1.19139	1.87458	2.14974	15.5139	23.9744	4.2464e-05	4.2464e-05
HTA2-pos-PSR02044919.hg.1	-	-	-0.0105089	0.939619	1.39109	-1.00731	1.91802	2.62277	11.4799	23.8568	4.34503e-05	4.34503e-05
TC0400011188.hg.1	NM_001115007	LIN54	0.424529	-0.108821	1.16601	1.34213	-1.07835	2.2439	8.0649	23.3405	4.81141e-05	4.81141e-05
TC1000007703.hg.1	NM_001080512	BICC1	-0.69509	-0.884438	-1.5367	-1.61899	-1.84605	-2.90131	13.4073	23.3126	4.83831e-05	4.83831e-05
TC1200007559.hg.1	NM_001100620	TROAP	-0.0448025	-0.316686	1.29012	-1.03154	-1.24547	2.44548	7.05497	23.2215	4.92716e-05	4.92716e-05
TC1300007237.hg.1	NM_001004127	ALG11	-0.935398	-0.157707	-1.08289	-1.91242	-1.11551	-2.11827	8.59986	23.1717	4.97666e-05	4.97666e-05
TC1900010708.hg.1	NM_000713	BLVRB	0.188876	0.409201	1.41373	1.13987	1.32795	2.66425	12.5652	22.3658	5.86412e-05	5.86412e-05
TC0300009661.hg.1	NM_032047	B3GNT5	0.553201	0.726722	1.72326	1.46734	1.65487	3.30182	10.9684	22.2051	6.06283e-05	6.06283e-05
TC0200012994.hg.1	NM_003096	SNRPG	-0.250775	-0.543448	-1.0837	-1.18985	-1.45745	-2.11947	11.724	22.0886	6.21175e-05	6.21175e-05
HTA2-pos-PSR03025023.hg.1	-	-	0.703931	0.954856	1.26308	1.62894	1.93839	2.40008	15.4814	21.9498	6.39511e-05	6.39511e-05
TC0100014502.hg.1	NM_024763	WDR78	-0.568109	-0.128986	-1.19471	-1.48258	-1.09353	-2.28898	8.1592	21.5349	6.98229e-05	6.98229e-05
TC1800008234.hg.1	NM_001308256	ABHD3	0.521701	0.90634	1.52459	1.43565	1.87428	2.87705	10.2679	21.515	7.01204e-05	7.01204e-05
TC1200009172.hg.1	NM_032790	ORAI1	-0.168459	0.938064	1.02903	-1.12386	1.91596	2.04065	9.48923	21.1734	7.54656e-05	7.54656e-05
TC2000007670.hg.1	NM_005985	SNAI1	0.697171	0.621042	2.66103	1.62132	1.53799	6.32485	6.53312	20.9479	7.92577e-05	7.92577e-05
TC0600011145.hg.1	NM_003543	HIST1H4H	-0.922977	-0.745158	-1.24362	-1.89602	-1.67616	-2.36792	10.6249	20.6147	8.52835e-05	8.52835e-05
TC0200016681.hg.1	NM_001256476	WDR92	-0.0576086	-0.534392	-1.18853	-1.04074	-1.44833	-2.27921	7.10049	20.5389	8.67299e-05	8.67299e-05
TC0300009229.hg.1	NM_002886	RAP2B	0.098478	0.851252	1.46506	1.07064	1.80407	2.76075	10.5623	20.4771	8.793e-05	8.793e-05
TC0400012947.hg.1	NM_198281	GPRIN3	0.217297	0.378756	1.54569	1.16255	1.30022	2.91944	7.51695	20.4034	8.93867e-05	8.93867e-05
TC0900009768.hg.1	NM_001167575	CAAP1	-0.870009	-0.256524	-1.20455	-1.82767	-1.1946	-2.30466	9.33622	20.3915	8.96243e-05	8.96243e-05
TSUnmapped00000243.hg.1	ENST00000626912	MANSC1	-0.866411	-0.396957	-1.0945	-1.82312	-1.31673	-2.13538	7.92265	20.2712	9.2074e-05	9.2074e-05
TC0300012807.hg.1	NM_005067	SIAH2	0.527506	0.97486	1.3248	1.44144	1.96545	2.50498	11.3101	20.2324	9.28799e-05	9.28799e-05
TC1100013230.hg.1	NM_182557	BCL9L	-0.21924	0.315116	1.04638	-1.16412	1.24411	2.06534	11.9195	19.6998	0.000104838	0.000104838
TC2100007952.hg.1	NM_014825	URB1	-0.944513	-0.305056	-1.00395	-1.92454	-1.23547	-2.00549	6.84339	19.5536	0.000108435	0.000108435
TC0300011060.hg.1	NM_001664	RHOA	0.185984	0.661061	1.08629	1.13759	1.58125	2.12327	15.9793	19.493	0.000109967	0.000109967
TC0200016494.hg.1	NM_020184	CNNM4	0.299181	0.57821	2.20094	1.23045	1.493	4.59778	10.6016	19.4193	0.000111868	0.000111868
TC0200015231.hg.1	NM_001142645	NEMP2	-0.583703	-0.986065	-1.08202	-1.49869	-1.98078	-2.117	9.34027	19.3838	0.000112795	0.000112795
TC0900012141.hg.1	NM_001097633	GCNT1	0.950832	-0.159268	1.04776	1.93299	-1.11672	2.06731	11.3517	19.3377	0.000114015	0.000114015
TC1900011821.hg.1	NM_173632	ZNF776	-0.502893	-0.612986	-1.07325	-1.41705	-1.52942	-2.10418	9.41503	19.2449	0.00011652	0.00011652
TC0100013611.hg.1	NM_001143888	BSDC1	-0.105254	0.588138	1.23279	-1.07568	1.50331	2.35021	10.0038	19.1047	0.000120425	0.000120425
HTA2-pos-PSR16011477.hg.1	-	-	0.0787377	0.763278	1.1591	1.05609	1.69734	2.23319	9.78173	18.9117	0.000126058	0.000126058
TC0500009856.hg.1	NM_030782	CLPTM1L	0.0705233	-0.830529	-1.20587	1.0501	-1.77834	-2.30676	10.2911	18.7372	0.00013142	0.00013142
TC1200012254.hg.1	NM_024667	VPS37B	0.214363	0.947918	1.52379	1.16019	1.92909	2.87544	9.32667	18.5673	0.000136904	0.000136904
TC0800006447.hg.1	NM_012173	FBXO25	-0.859239	-0.327211	-1.12738	-1.81408	-1.25459	-2.18461	9.35581	18.3531	0.000144207	0.000144207
TC0100013634.hg.1	NM_033504	TMEM54	0.271075	0.676014	1.32459	1.20671	1.59772	2.50462	8.51106	18.3255	0.000145181	0.000145181
TC0900012153.hg.1	NM_001198805	MSANTD3	0.560226	0.519686	1.09805	1.4745	1.43364	2.14065	11.47	18.0759	0.000154356	0.000154356
TC0200006757.hg.1	NM_021643	TRIB2	-0.684471	-0.307561	-1.57602	-1.60711	-1.23761	-2.98146	7.60215	17.9671	0.000158567	0.000158567
TC1900012053.hg.1	NM_024303	ZSCAN5A	-0.619333	-0.45256	-1.21791	-1.53616	-1.36847	-2.3261	7.2287	17.9269	0.000160157	0.000160157
TC0200010374.hg.1	NM_138395	MARS2	-0.604071	-0.545303	-1.15411	-1.52	-1.45933	-2.22546	5.61972	17.8155	0.000164669	0.000164669
TC0200007096.hg.1	NM_005253	FOSL2	0.911239	0.613776	1.9882	1.88066	1.53026	3.96742	12.2937	17.2982	0.000187673	0.000187673
TC0200015764.hg.1	NM_015680	CNPPD1	0.186027	0.97736	1.36916	1.13763	1.96886	2.58321	10.7236	17.1788	0.000193514	0.000193514
HTA2-pos-2839515_st	-	-	-0.234143	-0.560322	-1.06636	-1.17621	-1.4746	-2.09415	11.8903	16.9942	0.000202967	0.000202967
HTA2-pos-3045304_st	-	-	-0.268621	-0.164159	-1.01675	-1.20466	-1.12051	-2.02336	13.3141	16.9573	0.000204925	0.000204925
HTA2-neg-47420609_st	-	-	0.646295	0.328053	1.51949	1.56514	1.25532	2.8669	3.66499	16.917	0.000207081	0.000207081
HTA2-neg-47420624_st	-	-	-0.813793	-0.22494	-1.15891	-1.75783	-1.16873	-2.23289	3.67778	16.5814	0.000226167	0.000226167
TC0500012822.hg.1	NM_152277	UBTD2	-0.204213	0.793728	1.00498	-1.15206	1.73355	2.00692	10.7725	16.5345	0.000228991	0.000228991
TC0400007783.hg.1	NM_001286731	AMTN	-0.0910634	0.833097	1.04892	-1.06516	1.78151	2.06898	14.5972	16.3257	0.000242108	0.000242108
HTA2-neg-47420625_st	-	-	0.858445	-0.53378	-1.08667	1.81308	-1.44772	-2.12383	3.7583	16.2897	0.000244456	0.000244456
23075812	-	-	0.0625956	0.727849	1.07336	1.04434	1.65617	2.10433	7.15748	16.0831	0.000258482	0.000258482
23076107	-	-	0.0625956	0.727849	1.07336	1.04434	1.65617	2.10433	7.15748	16.0831	0.000258482	0.000258482
23076432	-	-	0.0625956	0.727849	1.07336	1.04434	1.65617	2.10433	7.15748	16.0831	0.000258482	0.000258482
HTA2-neg-47422979_st	-	-	0.248067	-0.0117851	1.05569	1.18761	-1.0082	2.07871	5.40643	16.0564	0.000260359	0.000260359
TC0500008691.hg.1	NM_003337	UBE2B	0.691194	0.823786	1.17061	1.61462	1.77004	2.25107	12.3089	15.9904	0.000265081	0.000265081
HTA2-pos-PSR02044913.hg.1	-	-	0.0770949	0.657879	1.24221	1.05489	1.57776	2.3656	11.7515	15.9385	0.000268859	0.000268859
TC0700006520.hg.1	NM_002360	MAFK	0.720309	0.553342	1.28836	1.64753	1.46748	2.44251	7.75862	15.5825	0.000296595	0.000296595
TC1700008995.hg.1	NM_001113491	SEPT9	-0.0832933	0.738232	1.00343	-1.05943	1.66813	2.00476	11.8749	15.2175	0.000328611	0.000328611
TC0X00008940.hg.1	NM_015419	MXRA5	-0.212344	-0.768847	-1.37645	-1.15857	-1.70391	-2.59629	11.6844	15.1252	0.000337347	0.000337347
TC0600007596.hg.1	ENST00000449264	TNF	-0.791141	0.683782	2.18244	-1.73044	1.60634	4.5392	7.77929	14.8241	0.000367805	0.000367805
TC0300010744.hg.1	NM_001130410	ACAA1	-0.00607295	-0.470566	-1.00022	-1.00422	-1.38565	-2.00031	11.0603	14.7851	0.000371983	0.000371983
TC1100010026.hg.1	NM_001270428	LMO1	0.901217	0.437061	3.09683	1.86764	1.35384	8.55536	8.97554	14.6801	0.000383526	0.000383526
HTA2-pos-PSR02034009.hg.1	-	-	0.659393	-0.370955	-1.38219	1.57942	-1.29321	-2.60664	12.975	14.6208	0.00039023	0.00039023
TC1900010939.hg.1	NM_001142502	PPP1R13L	0.768925	0.562993	1.53589	1.704	1.47733	2.89967	7.66269	14.588	0.000393985	0.000393985
HTA2-pos-PSR11017825.hg.1	-	-	-0.285799	-0.168005	-1.28305	-1.21908	-1.1235	-2.43352	9.66263	14.1144	0.00045347	0.00045347
HTA2-pos-PSR02044914.hg.1	-	-	0.287538	0.693473	1.19013	1.22056	1.61717	2.28173	13.1273	13.995	0.000470102	0.000470102
TC0500011448.hg.1	NM_020801	ARRDC3	-0.503878	-0.926587	-1.05436	-1.41802	-1.90077	-2.0768	13.6664	13.8683	0.000488549	0.000488549
TC0300011859.hg.1	NM_014415	ZBTB11	0.714424	0.541794	1.03123	1.64083	1.45578	2.04376	9.42072	13.8001	0.000498838	0.000498838
TC0600009059.hg.1	NM_001455	FOXO3	0.19325	0.307135	1.344	1.14334	1.23725	2.53854	12.2211	13.7955	0.000499532	0.000499532
TC1500010796.hg.1	NM_015286	SYNM	-0.81097	-0.210529	-1.61796	-1.75439	-1.15711	-3.0694	8.57178	13.7159	0.000511892	0.000511892
TC0400012782.hg.1	NM_001169117	STIM2	-0.914771	-0.680901	-1.18948	-1.88527	-1.60314	-2.28071	9.12054	13.6835	0.00051702	0.00051702
TC0X00008495.hg.1	NM_001078171	FAM127A	0.46998	0.775323	1.11653	1.38509	1.71157	2.16825	12.2914	13.6705	0.000519086	0.000519086
TC0700011655.hg.1	NM_014510	PCLO	-0.434181	-0.250583	-1.12833	-1.35114	-1.18969	-2.18605	5.50728	13.6359	0.000524658	0.000524658
TC0300012975.hg.1	NM_001038628	B3GALNT1	-0.537335	0.20927	-1.08872	-1.45129	1.1561	-2.12685	7.4591	13.6223	0.000526865	0.000526865
TC1200011330.hg.1	NM_203394	E2F7	0.11536	0.175358	2.14223	1.08325	1.12924	4.41445	9.62145	13.5345	0.000541409	0.000541409
TC2200009266.hg.1	NM_004286	GTPBP1	0.00289373	0.387667	1.07332	1.00201	1.30828	2.10427	8.41858	13.5313	0.000541948	0.000541948
HTA2-pos-3374486_st	-	-	-0.986	-0.0779326	-1.01565	-1.98069	-1.0555	-2.02181	12.6941	13.5155	0.000544605	0.000544605
TC1100010713.hg.1	NM_001008938	CKAP5	0.277274	-0.0726325	1.02551	1.2119	-1.05163	2.03568	12.4391	13.4452	0.000556665	0.000556665
TC1500006972.hg.1	NM_001032367	SPINT1	0.579379	0.973611	1.52338	1.49421	1.96375	2.87464	9.41553	13.2586	0.000590255	0.000590255
TC0100009580.hg.1	NM_006784	WDR3	-0.69631	-0.575544	-1.01175	-1.62036	-1.49024	-2.01636	8.97133	13.2375	0.000594202	0.000594202
TC1600006658.hg.1	NM_001012631	IL32	0.0293022	0.72317	1.09197	1.02052	1.65081	2.13165	12.5276	13.2369	0.000594311	0.000594311
TC1900008415.hg.1	NM_015603	CCDC9	0.579688	0.91598	1.67573	1.49453	1.88685	3.1948	8.68675	13.2219	0.000597136	0.000597136
23072051	-	-	0.241375	0.69165	1.18156	1.18212	1.61513	2.26822	13.908	13.1968	0.000601903	0.000601903
TC0100010397.hg.1	NM_031423	NUF2	0.851046	-0.707123	1.02669	1.80381	-1.63255	2.03735	9.46573	13.152	0.000610514	0.000610514
HTA2-pos-3015389_st	-	-	-0.465533	0.966148	1.56819	-1.38083	1.95362	2.96532	11.1734	13.1238	0.000616005	0.000616005
TC1900009134.hg.1	NM_014963	SBNO2	0.258006	0.731027	1.11344	1.19582	1.65982	2.16361	13.8147	13.0939	0.000621887	0.000621887
TC0600007627.hg.1	NM_004197_2	STK19	-0.0281804	0.625577	1.26376	-1.01973	1.54283	2.4012	6.92581	13.0788	0.000624888	0.000624888
TC1600009530.hg.1	NM_001184999	KIAA0430	0.154469	0.250218	1.3034	1.11301	1.18939	2.4681	9.50724	12.977	0.00064558	0.00064558
TC1000009169.hg.1	NM_001609	ACADSB	-0.848142	-0.748701	-1.22956	-1.80018	-1.68028	-2.34495	8.16869	12.8712	0.000667937	0.000667937
HTA2-pos-PSR02044916.hg.1	-	-	0.029638	0.701554	1.09455	1.02076	1.62626	2.13546	10.3016	12.8678	0.000668666	0.000668666
TC1900010856.hg.1	NM_001005376	PLAUR	0.994295	0.8759	2.60284	1.99211	1.83515	6.07482	9.7652	12.6839	0.00070981	0.00070981
TC2000007246.hg.1	NM_001042486	DLGAP4	-0.460005	0.860959	1.22705	-1.37555	1.81625	2.34089	8.78661	12.6315	0.000722073	0.000722073
TC1600011442.hg.1	NM_022818	MAP1LC3B	0.350688	0.924268	1.1918	1.27517	1.89772	2.28438	13.3571	12.6127	0.000726535	0.000726535
TC1200009768.hg.1	NM_005768	LPCAT3	-0.797768	-0.667357	-1.19831	-1.73841	-1.58816	-2.29471	10.1595	12.3577	0.000790385	0.000790385
HTA2-pos-PSR14009928.hg.1	-	-	-0.82147	-0.59984	-1.10141	-1.76721	-1.51555	-2.14564	10.2607	12.3396	0.000795164	0.000795164
TC2200007783.hg.1	NM_001001852	PIM3	0.567722	0.514672	1.03432	1.48218	1.42867	2.04815	8.99646	12.2249	0.000826251	0.000826251
TC1900008113.hg.1	NM_001042544	LTBP4	0.268733	0.732967	1.41588	1.20475	1.66205	2.66822	7.22619	12.1209	0.000855692	0.000855692
TC0500010766.hg.1	NM_003711	PLPP1	0.46723	0.297351	1.04315	1.38245	1.22889	2.06072	11.6937	12.0588	0.000873877	0.000873877
TC1500007833.hg.1	NM_002675	PML	-0.196022	0.788378	1.04556	-1.14554	1.72713	2.06417	12.6142	12.0423	0.000878776	0.000878776
TC1100009110.hg.1	NM_006169	NNMT	-0.969828	-0.411267	-1.33254	-1.95861	-1.32985	-2.51846	10.9769	11.9625	0.000902961	0.000902961
TC1200009981.hg.1	NM_015987	HEBP1	0.536196	0.861713	1.13971	1.45014	1.81719	2.20337	11.4518	11.9145	0.000917899	0.000917899
HTA2-neg-47422337_st	-	-	0.51443	-0.48382	-1.67647	1.42843	-1.39844	-3.19645	5.80912	11.7162	0.000982721	0.000982721
TC0400012992.hg.1	NM_001009554	MFAP3L	-0.413878	-0.802504	-1.55935	-1.33226	-1.74413	-2.94721	12.6752	11.6216	0.00101557	0.00101557
TC1100012753.hg.1	hsa_circ_0006159	KIRREL3	0.832992	0.442672	1.07479	1.78138	1.35912	2.10642	5.11287	11.6031	0.00102214	0.00102214
HTA2-pos-PSR03025032.hg.1	-	-	0.169936	0.807312	1.07638	1.12501	1.74995	2.10874	16.2629	11.5925	0.00102594	0.00102594
TC1100011739.hg.1	NM_001007027	ALG8	-0.137982	-0.730703	-1.01245	-1.10036	-1.65945	-2.01733	10.4814	11.5811	0.00103004	0.00103004
HTA2-neg-47419859_st	-	-	0.490605	0.760423	1.57039	1.40503	1.69399	2.96985	4.83207	11.5643	0.0010361	0.0010361
TC0100007486.hg.1	NM_006142	SFN	-0.0287836	0.988225	1.07685	-1.02015	1.98374	2.10943	12.1782	11.4229	0.00108885	0.00108885
TC1100013109.hg.1	NM_001286563	GRAMD1B	0.295112	0.0579386	1.05679	1.22698	1.04098	2.0803	6.30842	11.3987	0.0010982	0.0010982
TC0200013878.hg.1	NM_001278616	BUB1	0.928732	-0.718029	1.1164	1.9036	-1.64493	2.16805	10.9541	11.3464	0.00111875	0.00111875
TC0700011508.hg.1	hsa_circ_0001716	LIMK1	-0.202666	0.703709	1.33818	-1.15082	1.62869	2.52833	8.97591	11.3258	0.00112694	0.00112694
TC0100018453.hg.1	ENST00000546444	ARHGAP29	-0.604633	-0.561439	-1.3382	-1.52059	-1.47574	-2.52836	4.68752	11.3171	0.00113043	0.00113043
TC0900008740.hg.1	NM_001282715	OLFML2A	0.220094	0.772577	1.03687	1.16481	1.70832	2.05176	9.40922	11.2539	0.00115615	0.00115615
TC2000009550.hg.1	NM_003600	AURKA	0.916191	-0.0241108	1.21377	1.88713	-1.01685	2.31943	12.2374	11.2501	0.00115774	0.00115774
TC0300007044.hg.1	NM_001172713	GOLGA4	0.402888	0.483501	1.0498	1.32215	1.39813	2.07025	10.6614	11.1792	0.00118746	0.00118746
TC1700006772.hg.1	NM_001080424	KDM6B	0.596855	0.894517	1.68967	1.51242	1.85899	3.22583	9.05837	11.0962	0.00122344	0.00122344
TC0700012115.hg.1	NM_001122838	NAPEPLD	-0.248775	-0.883399	-1.00703	-1.1882	-1.84472	-2.00978	10.5826	11.0728	0.00123381	0.00123381
TC0200010840.hg.1	NM_001039550	DNAJB2	-0.466216	0.840495	1.05641	-1.38148	1.79066	2.07975	8.7221	11.0342	0.00125118	0.00125118
TC2000008650.hg.1	NM_000361	THBD	0.129874	0.676869	2.38215	1.0942	1.59867	5.21313	5.50465	11.0337	0.00125141	0.00125141
TC0100013272.hg.1	NM_000864	HTR1D	-0.139707	-0.89339	-1.00006	-1.10168	-1.85754	-2.00009	7.34879	11.0221	0.00125664	0.00125664
TC0100012475.hg.1	NM_017971	MRPL20	-0.783665	-0.213862	-1.03331	-1.7215	-1.15979	-2.04672	11.8283	10.8578	0.00133415	0.00133415
TC1700010762.hg.1	NM_006373	VAT1	0.70726	0.917369	1.12959	1.6327	1.88867	2.18797	13.3403	10.7876	0.001369	0.001369
23075955	-	-	0.328969	0.896503	1.55661	1.25612	1.86155	2.94163	9.21487	10.7718	0.00137698	0.00137698
TC1200008126.hg.1	NM_001300947	CPSF6	-0.421693	-0.470158	-1.0497	-1.3395	-1.38526	-2.0701	11.499	10.7592	0.00138338	0.00138338
TC0200016418.hg.1	NM_001271286	ZNF512	-0.972876	-0.328699	-1.57434	-1.96275	-1.25588	-2.978	9.02972	10.7568	0.00138461	0.00138461
TC0800006802.hg.1	NM_001099677	KIAA1456	-0.647102	-0.513224	-1.20643	-1.56602	-1.42724	-2.30767	6.33546	10.7475	0.00138938	0.00138938
TC1300008573.hg.1	NM_001243466	STARD13	-0.154162	-0.89006	-1.15971	-1.11278	-1.85325	-2.23412	8.14037	10.747	0.00138964	0.00138964
TC1900010863.hg.1	NM_019108	SMG9	-0.656307	0.573539	1.10642	-1.57604	1.48817	2.15311	8.98908	10.7221	0.00140248	0.00140248
TC1200008213.hg.1	NM_001136262	ATXN7L3B	-0.823709	-0.685779	-1.58046	-1.76995	-1.60857	-2.99064	10.249	10.5663	0.00148605	0.00148605
TSUnmapped00000252.hg.1	ENST00000626997	TRAPPC4	0.879707	0.738218	1.33994	1.84	1.66811	2.53141	4.85141	10.4743	0.00153817	0.00153817
TC2200009337.hg.1	NM_001037666	GATSL3	-0.126254	0.402477	1.84995	-1.09146	1.32178	3.60488	7.08523	10.4456	0.00155491	0.00155491
TC1700009293.hg.1	NM_001004431	METRNL	0.268242	0.495397	1.20437	1.20434	1.40971	2.30436	9.33383	10.4336	0.00156192	0.00156192
TC1400010594.hg.1	ENST00000553901	FAM177A1	0.560191	0.0876745	1.2881	1.47446	1.06266	2.44206	6.07623	10.3161	0.00163296	0.00163296
TC0100008124.hg.1	NM_015506	MMACHC	-0.781786	-0.680819	-1.4882	-1.71926	-1.60305	-2.80539	7.33135	10.3071	0.00163853	0.00163853
TC1000011749.hg.1	NM_001272012	ITPRIP	-0.0924979	0.819673	1.61489	-1.06621	1.76501	3.06287	8.13634	10.2683	0.00166292	0.00166292
TC0X00010799.hg.1	NM_001127197	ELF4	-0.161095	0.635788	1.1507	-1.11814	1.55379	2.22022	10.8262	10.2486	0.00167549	0.00167549
TC1000006819.hg.1	NM_018518	MCM10	-0.808101	-0.892013	-1.00842	-1.75091	-1.85576	-2.0117	4.76288	10.2351	0.00168417	0.00168417
TC0400012798.hg.1	NM_015236	ADGRL3	-0.976761	-0.312696	-1.11968	-1.96804	-1.24203	-2.17299	8.33936	10.2063	0.00170283	0.00170283
TC0200016626.hg.1	NM_138799	MBOAT2	0.638315	0.468259	1.0154	1.55651	1.38344	2.02146	12.6069	10.188	0.00171478	0.00171478
TC0200008666.hg.1	NM_000877	IL1R1	-0.687285	-0.673869	-1.37146	-1.61025	-1.59535	-2.58732	11.6482	10.1858	0.00171624	0.00171624
TC0200011886.hg.1	NM_001006657	WDR35	-0.53952	-0.530719	-1.0146	-1.45349	-1.44465	-2.02034	8.30508	10.1821	0.00171871	0.00171871
TC0X00010136.hg.1	NM_015975	TAF9B	-0.884419	-0.820087	-1.02268	-1.84602	-1.76551	-2.03168	11.4011	10.1438	0.00174414	0.00174414
TC1700009992.hg.1	NM_001039999	FAM83G	0.777525	0.778855	1.14873	1.71419	1.71577	2.21719	6.07104	10.1092	0.00176756	0.00176756
HTA2-pos-PSR16011476.hg.1	-	-	-0.0860158	0.474179	1.1427	-1.06143	1.38913	2.20794	10.5977	10.0149	0.00183324	0.00183324
TC0300010720.hg.1	NM_014805	EPM2AIP1	-0.846318	-0.616506	-1.0367	-1.79791	-1.53316	-2.05153	6.60799	10.0059	0.00183961	0.00183961
TC0100016944.hg.1	NM_001256129	ARL8A	0.352926	0.489466	1.03824	1.27715	1.40392	2.05373	11.2529	9.97495	0.0018619	0.0018619
TC2200009349.hg.1	OTTHUMT00000321460	CSNK1E	0.265476	0.525781	1.0312	1.20203	1.43971	2.04373	11.3511	9.96418	0.00186972	0.00186972
TC1600009944.hg.1	NM_178863	KCTD13	0.0499563	0.215073	1.12516	1.03523	1.16076	2.18125	9.24174	9.95426	0.00187696	0.00187696
TC1000010956.hg.1	NM_022153	C10orf54	-0.306489	-0.947053	-1.16359	-1.23669	-1.92793	-2.24014	8.01483	9.94456	0.00188408	0.00188408
TC2100006714.hg.1	NM_004540	NCAM2	-0.155803	-0.444674	-1.01045	-1.11404	-1.36101	-2.01454	4.15771	9.88568	0.00192794	0.00192794
TSUnmapped00000089.hg.1	ENST00000626389	ZNF546	-0.831291	-0.272265	-1.02734	-1.77928	-1.2077	-2.03826	5.4578	9.88465	0.00192872	0.00192872
TC1700012193.hg.1	NM_001025579	NDEL1	0.352874	0.337694	1.30128	1.2771	1.26374	2.46447	9.81512	9.8473	0.00195718	0.00195718
23064943	-	-	0.282941	0.715598	1.79192	1.21667	1.64216	3.46276	8.06515	9.82123	0.00197734	0.00197734
HTA2-pos-PSR11002177.hg.1	-	-	-0.158945	0.923053	1.02635	-1.11647	1.89612	2.03686	8.65031	9.80869	0.00198713	0.00198713
TC0900011676.hg.1	NM_203434	IER5L	-0.288553	0.855511	1.21338	-1.22141	1.8094	2.31881	8.05612	9.77267	0.00201556	0.00201556
TC2000007465.hg.1	NM_003881	WISP2	0.578402	0.171682	1.69878	1.49319	1.12637	3.24627	9.957	9.73987	0.00204187	0.00204187
TC1700010036.hg.1	NM_000691	ALDH3A1	-0.948681	-0.317435	-2.36249	-1.93011	-1.24611	-5.14256	9.98756	9.68678	0.00208531	0.00208531
TC1500006726.hg.1	NR_026858	ULK4P1	0.433672	0.753011	1.1733	1.35067	1.68531	2.25528	8.58451	9.67748	0.00209303	0.00209303
23076255	-	-	-0.198092	0.891296	1.53014	-1.14718	1.85484	2.88813	8.46633	9.66981	0.00209942	0.00209942
TC1800006706.hg.1	NM_001142339	GNAL	-0.764836	-0.800498	-1.29991	-1.69918	-1.7417	-2.46213	7.45263	9.6628	0.00210529	0.00210529
TC1700011652.hg.1	NM_001098832	FAM104A	0.144771	0.796046	1.08723	1.10556	1.73634	2.12466	7.70889	9.60562	0.00215386	0.00215386
TC0X00006823.hg.1	NM_016937	POLA1	-0.928972	-0.694303	-1.20943	-1.90392	-1.6181	-2.31246	7.9286	9.60425	0.00215503	0.00215503
TC1000008881.hg.1	NM_001008541	MXI1	0.0938526	0.560115	1.06498	1.06722	1.47439	2.09215	13.2042	9.52707	0.00222275	0.00222275
TC0200016099.hg.1	NM_001282962	HJURP	0.831691	-0.773504	1.01115	1.77977	-1.70942	2.01551	12.7674	9.51832	0.00223058	0.00223058
TC0X00006841.hg.1	NM_001271752	MAGEB5	0.792543	0.588854	1.01332	1.73213	1.50405	2.01855	5.11267	9.49721	0.00224962	0.00224962
TC0300012943.hg.1	NM_020169	LXN	-0.553458	-0.764937	-1.14242	-1.4676	-1.6993	-2.20751	10.6415	9.49283	0.00225359	0.00225359
TC1100013052.hg.1	NM_001198843	RBM4	-0.897519	-0.627285	-1.02745	-1.86286	-1.54466	-2.03842	11.7162	9.48674	0.00225913	0.00225913
TC1500009455.hg.1	NM_018728	MYO5C	-0.917707	-0.83928	-1.59052	-1.88911	-1.78916	-3.01159	9.15623	9.45325	0.00228988	0.00228988
TC0200007273.hg.1	NM_001170791	RMDN2	-0.6559	-0.654035	-1.35783	-1.5756	-1.57356	-2.563	6.65219	9.44053	0.00230168	0.00230168
TC0700006735.hg.1	NM_001112706	SCIN	-0.638824	-0.9263	-1.3619	-1.55706	-1.9004	-2.57024	7.10993	9.43735	0.00230465	0.00230465
TC1100010058.hg.1	NM_001243254	DENND5A	0.673422	0.612449	1.29093	1.59485	1.52885	2.44685	10.1635	9.43572	0.00230617	0.00230617
TC2200007088.hg.1	NM_001031801	LIMK2	-0.156913	-0.539806	-1.04921	-1.1149	-1.45378	-2.06939	9.98005	9.33645	0.00240105	0.00240105
TC1700007189.hg.1	NM_000382	ALDH3A2	-0.920172	-0.61649	-1.59762	-1.89234	-1.53314	-3.02643	12.0339	9.31542	0.00242174	0.00242174
TC0200009994.hg.1	NM_031942	CDCA7	-0.846862	-0.888302	-1.1416	-1.79859	-1.851	-2.20626	6.8183	9.24427	0.00249332	0.00249332
TC0200016604.hg.1	NM_001080504	RBM44	0.835339	0.768641	1.24611	1.78428	1.70366	2.37202	5.84354	9.23508	0.00250274	0.00250274
HTA2-neg-47421393_st	-	-	0.575474	-0.197549	1.40605	1.49017	-1.14675	2.65011	10.7663	9.2325	0.0025054	0.0025054
TC0500007641.hg.1	NM_001242466	PIK3R1	-0.574818	-0.409505	-1.06197	-1.48949	-1.32823	-2.08778	12.6141	9.18963	0.00254999	0.00254999
TC1300006474.hg.1	NM_017520	MPHOSPH8	-0.632402	-0.669648	-1.1019	-1.55014	-1.59068	-2.14638	6.33081	9.07577	0.00267304	0.00267304
HTA2-pos-3615331_st	-	-	0.422867	0.104207	1.02789	1.34059	1.0749	2.03904	6.21332	9.07547	0.00267337	0.00267337
23076561	-	-	-0.00451177	-0.960154	-1.21271	-1.00313	-1.94552	-2.31773	10.3676	9.0167	0.00273963	0.00273963
TC1100013121.hg.1	NM_001098787	BET1L	-0.0263295	0.956994	1.03105	-1.01842	1.94126	2.04351	9.18018	8.99974	0.00275912	0.00275912
TC1200007992.hg.1	NM_020762	SRGAP1	-0.408104	-0.916692	-1.00101	-1.32694	-1.88778	-2.0014	12.5902	8.8703	0.00291332	0.00291332
TC0300013513.hg.1	NM_001134418	P3H2	-0.426128	-0.903604	-1.07798	-1.34362	-1.87073	-2.11108	12.977	8.86846	0.0029156	0.0029156
TC1500010764.hg.1	NM_001130028	CLK3	0.930571	0.58462	1.80919	1.90603	1.49964	3.50445	10.1907	8.81918	0.00297703	0.00297703
TC0600013001.hg.1	NM_001042475	CEP85L	0.401676	-0.0698857	1.00348	1.32104	-1.04963	2.00482	7.95917	8.78842	0.00301614	0.00301614
TC0400008007.hg.1	NM_001256421	GPAT3	0.558317	0.72952	1.50253	1.47255	1.65809	2.83339	11.8883	8.71901	0.00310666	0.00310666
TC1400009787.hg.1	NM_004863	SPTLC2	-0.300411	-0.789805	-1.12575	-1.2315	-1.72884	-2.18215	13.0105	8.71118	0.00311708	0.00311708
HTA2-pos-3234802_st	-	-	0.576276	0.736079	1.09759	1.491	1.66564	2.13997	11.3526	8.67892	0.00316042	0.00316042
TC0500008054.hg.1	NM_006467	POLR3G	-0.706398	-0.651235	-1.02696	-1.63173	-1.57051	-2.03773	6.97184	8.66608	0.00317786	0.00317786
TC0500007668.hg.1	NM_001799	CDK7	0.488945	0.423709	1.00373	1.40342	1.34137	2.00517	11.8914	8.65208	0.00319702	0.00319702
TC1200011460.hg.1	NM_000899	KITLG	-0.536137	-0.946668	-1.51189	-1.45008	-1.92742	-2.85183	7.34357	8.57947	0.00329856	0.00329856
TC0900008967.hg.1	NM_001282708	EXOSC2	-0.807616	-0.87673	-1.09703	-1.75032	-1.83621	-2.13914	8.82643	8.56763	0.00331548	0.00331548
TC1900006863.hg.1	NM_001268284	LRRC8E	-0.180636	0.73395	1.17107	-1.13338	1.66319	2.25178	6.88869	8.54292	0.00335112	0.00335112
TC1300007731.hg.1	NM_180989	GPR180	0.959732	0.601087	1.10349	1.94495	1.51686	2.14874	9.52376	8.51239	0.00339578	0.00339578
HTA2-neg-47424563_st	-	-	-0.531967	-0.35565	-1.41632	-1.4459	-1.27956	-2.66903	6.18331	8.49167	0.00342649	0.00342649
TC0700012359.hg.1	NR_002330	ST7-AS1	0.565012	0.539969	1.02766	1.4794	1.45394	2.03872	3.99389	8.47945	0.00344476	0.00344476
23075672	-	-	0.509623	0.690533	1.04383	1.42368	1.61388	2.06169	15.38	8.42638	0.00352544	0.00352544
23075844	-	-	0.509623	0.690533	1.04383	1.42368	1.61388	2.06169	15.38	8.42638	0.00352544	0.00352544
23075993	-	-	0.509623	0.690533	1.04383	1.42368	1.61388	2.06169	15.38	8.42638	0.00352544	0.00352544
23076303	-	-	0.509623	0.690533	1.04383	1.42368	1.61388	2.06169	15.38	8.42638	0.00352544	0.00352544
23076462	-	-	0.509623	0.690533	1.04383	1.42368	1.61388	2.06169	15.38	8.42638	0.00352544	0.00352544
TC1200008949.hg.1	NM_001304993	SDSL	-0.72772	0.197922	-1.04893	-1.65602	1.14704	-2.06899	6.15606	8.42378	0.00352944	0.00352944
TC0700011905.hg.1	NM_018842	BAIAP2L1	0.125331	0.631622	1.18365	1.09076	1.54931	2.27151	10.5834	8.39742	0.00357039	0.00357039
TC1000008054.hg.1	NM_001145031	PLAU	-0.23249	0.417013	1.10729	-1.17486	1.33516	2.1544	12.6201	8.34649	0.00365113	0.00365113
TC0X00008078.hg.1	NM_012216	MID2	-0.209923	0.51491	1.0225	-1.15663	1.4289	2.03143	7.55461	8.33741	0.00366574	0.00366574
TC0500006523.hg.1	NM_004553	NDUFS6	-0.847916	-0.812127	-1.35085	-1.7999	-1.7558	-2.55063	12.4433	8.29696	0.00373172	0.00373172
TC2000009180.hg.1	NM_016470	OSER1	0.64609	0.342915	1.10835	1.56492	1.26832	2.15598	11.448	8.26855	0.00377888	0.00377888
TC0600013604.hg.1	NM_012419	RGS17	0.938276	0.885861	1.35876	1.91624	1.84787	2.56465	7.42287	8.25318	0.00380469	0.00380469
TC0100015872.hg.1	NM_020672	S100A14	0.30235	0.912995	1.25021	1.23315	1.88295	2.37876	6.93047	8.1274	0.00402396	0.00402396
HTA2-pos-3581329_st	-	-	-0.514538	0.948395	1.01512	-1.42854	1.92972	2.02106	6.20556	8.11909	0.00403897	0.00403897
TC1200010809.hg.1	NM_001130060	ATF7	0.0897592	0.419602	1.05164	1.06419	1.33756	2.07288	10.292	8.10914	0.00405702	0.00405702
TC0200010636.hg.1	NM_001039538	MAP2	0.535232	0.69308	1.18805	1.44918	1.61673	2.27844	7.84016	8.08966	0.00409265	0.00409265
TC0100016000.hg.1	NM_001271629	MEF2D	0.625691	0.750818	1.78428	1.54295	1.68275	3.44447	10.713	8.07	0.00412896	0.00412896
TC1300007706.hg.1	NR_027349	MIR17HG	0.587191	0.273778	1.30108	1.50232	1.20897	2.46413	5.2718	8.067	0.00413454	0.00413454
TC0800010949.hg.1	NM_022133	SNX16	0.586828	0.175073	1.0785	1.50194	1.12902	2.11184	9.54306	8.04618	0.00417349	0.00417349
HTA2-neg-47420232_st	-	-	0.14666	-0.137752	1.00988	1.107	-1.10019	2.01374	4.11109	8.04316	0.00417917	0.00417917
TC1400006652.hg.1	NM_022060	ABHD4	0.443108	0.869745	1.07481	1.35953	1.82734	2.10645	8.01279	8.0308	0.00420254	0.00420254
TC0500007143.hg.1	NM_001243120	SKP2	-0.967699	-0.902442	-1.2313	-1.95572	-1.86923	-2.34778	10.0892	8.01282	0.0042368	0.0042368
TC0900008109.hg.1	NM_014282	HABP4	0.480247	0.353778	1.00906	1.39498	1.2779	2.0126	8.15693	7.97412	0.00431169	0.00431169
TC0500008871.hg.1	NM_014005	PCDHA9	-0.823245	-0.225796	-1.035	-1.76938	-1.16942	-2.04911	8.46567	7.96555	0.00432846	0.00432846
TC0100014349.hg.1	NM_002228	JUN	0.370133	0.958867	1.09111	1.29247	1.94378	2.13038	13.2142	7.93314	0.00439267	0.00439267
TC0200011919.hg.1	NM_001282719	LDAH	-0.488321	-0.794376	-1.00505	-1.40281	-1.73433	-2.00701	9.18008	7.92186	0.00441529	0.00441529
TC0400008119.hg.1	NM_145715	TIGD2	-0.500877	-0.701365	-1.40693	-1.41507	-1.62604	-2.65172	6.89852	7.90903	0.00444116	0.00444116
TC0X00009637.hg.1	NM_006875	PIM2	0.125481	0.697287	1.06758	1.09087	1.62145	2.09591	9.26013	7.88509	0.00448994	0.00448994
TC1200012258.hg.1	NM_001300801	PITPNM2	0.731111	0.846114	1.33307	1.65992	1.79765	2.51938	6.21713	7.8305	0.00460356	0.00460356
HTA2-pos-3615322_st	-	-	0.661554	0.966201	1.24321	1.58179	1.95369	2.36724	8.38448	7.82156	0.00462248	0.00462248
TSUnmapped00000075.hg.1	ENST00000626417	ZNF780A	-0.615812	-0.486331	-1.06404	-1.53242	-1.40088	-2.09078	7.4753	7.7486	0.00478044	0.00478044
HTA2-pos-3371052_st	-	-	-0.915219	-0.393161	-1.89083	-1.88586	-1.31327	-3.70847	12.2906	7.71784	0.00484893	0.00484893
TC1200012543.hg.1	NM_015114	ANKLE2	0.417622	0.927595	1.15878	1.33572	1.9021	2.23269	11.0128	7.70317	0.00488201	0.00488201
TC0200016516.hg.1	NM_001105198	TMEM177	-0.653437	-0.244915	-1.12857	-1.57291	-1.18502	-2.18641	8.47697	7.70022	0.00488869	0.00488869
TC1700012199.hg.1	ENST00000414755	PIGL	-0.938674	-0.971439	-1.07671	-1.91677	-1.96079	-2.10922	5.97507	7.68841	0.00491554	0.00491554
TC2000007157.hg.1	NM_001032999	CBFA2T2	0.691219	0.640129	1.09905	1.61465	1.55847	2.14213	10.4374	7.62714	0.00505776	0.00505776
TC0100016158.hg.1	NM_012394	PFDN2	0.351517	0.606238	1.27424	1.2759	1.52228	2.41871	9.43988	7.6212	0.0050718	0.0050718
TC0100010111.hg.1	NM_004428	EFNA1	0.0340836	0.68222	1.28014	1.02391	1.60461	2.42862	11.5716	7.61672	0.00508243	0.00508243
TC0500009606.hg.1	NM_001308213	ZNF346	-0.909988	-0.357704	-1.04407	-1.87903	-1.28139	-2.06203	9.07869	7.58283	0.00516363	0.00516363
TC1900006864.hg.1	NM_001297555	MAP2K7	-0.470557	0.798309	1.1025	-1.38564	1.73906	2.14726	8.24295	7.57288	0.00518776	0.00518776
TC0900012157.hg.1	NM_001004065	AKAP2	-0.108691	0.779522	1.11072	-1.07825	1.71656	2.15953	9.06312	7.56924	0.00519664	0.00519664
TC2200006636.hg.1	NM_001190326	DGCR8	-0.932689	-0.639229	-1.57511	-1.90883	-1.5575	-2.97958	8.77685	7.5456	0.00525462	0.00525462
23075749	-	-	-0.00626056	0.20656	1.08764	-1.00435	1.15393	2.12525	7.75911	7.52965	0.00529418	0.00529418
23075913	-	-	-0.00626056	0.20656	1.08764	-1.00435	1.15393	2.12525	7.75911	7.52965	0.00529418	0.00529418
23076212	-	-	-0.00626056	0.20656	1.08764	-1.00435	1.15393	2.12525	7.75911	7.52965	0.00529418	0.00529418
HTA2-neg-47423590_st	-	-	0.0852	0.0509515	1.17561	1.06083	1.03595	2.25888	3.20947	7.52944	0.0052947	0.0052947
TC2000007132.hg.1	NM_001207055	DNMT3B	0.188311	0.827189	1.81455	1.13943	1.77422	3.51751	10.7462	7.52895	0.00529593	0.00529593
23075899	-	-	0.325494	0.733686	1.18834	1.25309	1.66288	2.27891	8.81839	7.49523	0.00538074	0.00538074
TC0700010396.hg.1	NM_001002926	TWISTNB	-0.983897	-0.686434	-1.10641	-1.9778	-1.6093	-2.1531	7.90594	7.49522	0.00538078	0.00538078
TC0800009868.hg.1	NM_003842	TNFRSF10B	0.0294237	0.889917	1.07583	1.0206	1.85307	2.10794	10.7292	7.47418	0.00543451	0.00543451
HTA2-pos-PSR02044920.hg.1	-	-	-0.246206	0.797134	1.1894	-1.18608	1.73765	2.28057	7.26825	7.46601	0.00545554	0.00545554
TC2000007341.hg.1	NM_030919	FAM83D	0.8049	-0.146029	1.43128	1.74702	-1.10652	2.69685	11.43	7.42802	0.00555466	0.00555466
TC1000011807.hg.1	NM_005871	SMNDC1	0.372529	0.479111	1.05813	1.29462	1.39388	2.08224	11.7384	7.41908	0.0055783	0.0055783
TC1700007602.hg.1	NM_003487	TAF15	-0.786919	-0.470585	-1.15759	-1.72539	-1.38567	-2.23085	12.6383	7.36705	0.00571819	0.00571819
TC1100010495.hg.1	NM_001142315	LMO2	0.236071	-0.337361	-1.23783	1.17778	-1.26344	-2.35844	6.37783	7.34718	0.0057727	0.0057727
TC0300008375.hg.1	NM_173570	ZDHHC23	-0.637917	-0.676292	-1.34366	-1.55608	-1.59803	-2.53795	8.33362	7.29153	0.00592871	0.00592871
TC0500011712.hg.1	NM_022140	EPB41L4A	-0.787543	-0.616584	-1.1448	-1.72613	-1.53324	-2.21116	11.0378	7.27434	0.00597787	0.00597787
TC0X00009440.hg.1	NM_144970	CXorf38	0.533678	0.254484	1.15535	1.44761	1.19291	2.22739	9.68939	7.25785	0.00602552	0.00602552
TC2000009014.hg.1	NM_022477	NDRG3	-0.702002	-0.734529	-1.07223	-1.62676	-1.66385	-2.10268	13.514	7.20216	0.00618973	0.00618973
TC0100007240.hg.1	NM_001256416	NBPF3	-0.515913	-0.0300115	-1.1295	-1.4299	-1.02102	-2.18783	7.98779	7.18593	0.00623859	0.00623859
TC0900011669.hg.1	NM_001287045	SH3GLB2	0.655035	0.854296	1.30103	1.57465	1.80788	2.46405	12.879	7.16113	0.00631412	0.00631412
TC1700007779.hg.1	NM_001012241	MSL1	0.370743	-0.0981331	1.16714	1.29302	-1.07039	2.24566	11.471	7.12455	0.0064275	0.0064275
TC0400011695.hg.1	NM_014822	SEC24D	0.733358	0.679784	1.01337	1.6625	1.6019	2.01862	12.3851	7.07563	0.00658291	0.00658291
TC1000009612.hg.1	NM_001160124	KLF6	0.0348598	0.759038	1.39037	1.02446	1.69236	2.62146	14.8823	7.05834	0.00663891	0.00663891
HTA2-pos-2999424_st	-	-	-0.686757	-0.812532	-1.40752	-1.60966	-1.75629	-2.6528	14.7253	7.04584	0.00667972	0.00667972
TC1900008988.hg.1	NM_001023563	ZNF805	0.109467	0.875702	1.10237	1.07883	1.8349	2.14707	7.70822	7.02846	0.006737	0.006737
TC0700008657.hg.1	NM_001031692	LRRC17	-0.428171	-0.886867	-1.58253	-1.34553	-1.84916	-2.99495	8.02397	7.01742	0.00677367	0.00677367
TC0600011733.hg.1	NM_003740	KCNK5	0.617045	0.606644	1.05001	1.53373	1.52271	2.07054	9.77195	6.94122	0.00703329	0.00703329
TC0200016442.hg.1	NM_000251	MSH2	-0.697209	-0.754554	-1.01498	-1.62136	-1.68711	-2.02088	11.6612	6.93334	0.00706081	0.00706081
TC1900007340.hg.1	NM_001308363	MAP1S	0.393502	0.801067	1.25768	1.31358	1.74239	2.39111	9.88334	6.93206	0.0070653	0.0070653
TC1300008443.hg.1	NM_153371	LNX2	0.262184	0.514574	1.00096	1.19929	1.42857	2.00133	7.96319	6.9274	0.00708164	0.00708164
TC0100018515.hg.1	NM_012337	CFAP45	0.352909	0.974853	1.4785	1.27713	1.96544	2.7866	5.91733	6.92463	0.00709137	0.00709137
TC1100010712.hg.1	NM_004308	ARHGAP1	-0.0732332	0.814522	1.01447	-1.05207	1.75872	2.02016	13.8756	6.92361	0.00709496	0.00709496
HTA2-pos-3686566_st	-	-	-0.107643	-0.483307	-1.18477	-1.07747	-1.39794	-2.27327	14.4656	6.9076	0.0071516	0.0071516
TC0100010798.hg.1	NM_001004128	QSOX1	0.963879	0.976469	1.53323	1.95055	1.96764	2.89433	12.9015	6.84456	0.00737976	0.00737976
TC0100017446.hg.1	NM_001037175	SUSD4	-0.504294	-0.651739	-1.08483	-1.41843	-1.57106	-2.12112	7.65423	6.82886	0.00743795	0.00743795
TC1000008011.hg.1	NM_152635	OIT3	-0.179712	-0.694712	-1.00493	-1.13266	-1.61856	-2.00685	6.03216	6.80842	0.00751444	0.00751444
TC2200009353.hg.1	NM_001199579	SUN2	0.226493	0.37833	1.07071	1.16999	1.29984	2.10046	8.15413	6.79575	0.00756235	0.00756235
TC0100009097.hg.1	NM_001122674	ABCD3	-0.20963	-0.601545	-1.10828	-1.15639	-1.51734	-2.15588	13.3285	6.79249	0.00757475	0.00757475
TC1500009214.hg.1	NM_004245	TGM5	0.706602	0.237179	1.80219	1.63196	1.17869	3.48748	7.30943	6.76058	0.00769722	0.00769722
TC1400007445.hg.1	NM_001308147	PLEKHG3	0.516751	0.621118	1.30786	1.43073	1.53807	2.47575	8.62927	6.73485	0.00779769	0.00779769
TC0100007693.hg.1	NM_001256121	S100PBP	0.368364	0.0476502	1.21438	1.29089	1.03358	2.32041	11.729	6.72565	0.007834	0.007834
TC0100011129.hg.1	NM_001276464	NR5A2	-0.440025	-0.821894	-1.16396	-1.35663	-1.76773	-2.24071	5.13603	6.71746	0.00786648	0.00786648
23070243	-	-	-0.734504	-0.394257	-1.06299	-1.66383	-1.31427	-2.08926	12.6394	6.68337	0.00800342	0.00800342
TC1200012240.hg.1	NM_023012	RSRC2	0.17872	0.121578	1.03186	1.13188	1.08792	2.04465	13.6701	6.63358	0.00820849	0.00820849
TC1100009238.hg.1	NM_000190	HMBS	-0.96026	-0.225082	-1.00171	-1.94566	-1.16884	-2.00238	6.47923	6.61332	0.00829371	0.00829371
TC0200016505.hg.1	ENST00000609740	CCDC138	-0.611816	-0.643098	-1.13683	-1.52818	-1.56168	-2.19897	6.33714	6.60078	0.00834698	0.00834698
TC0200008507.hg.1	NM_212481	ARID5A	0.16215	0.72039	1.27032	1.11895	1.64763	2.41215	8.39588	6.56269	0.00851125	0.00851125
HTA2-pos-3015383_st	-	-	-0.948063	0.452565	1.11061	-1.92928	1.36847	2.15936	7.91618	6.56134	0.00851718	0.00851718
TC0100010112.hg.1	NM_001122837	SLC50A1	0.811417	0.707257	1.05657	1.75493	1.6327	2.07998	10.0126	6.55824	0.0085307	0.0085307
TC1700006877.hg.1	NM_020233	ADPRM	0.874084	0.495078	1.01684	1.83284	1.4094	2.02348	6.93546	6.54024	0.00860992	0.00860992
TC0200007176.hg.1	NM_001193513	SLC30A6	-0.769179	-0.61767	-1.05808	-1.7043	-1.5344	-2.08216	11.9135	6.53766	0.00862133	0.00862133
TC2000007503.hg.1	NM_001281741	UBE2C	0.99251	-0.200556	1.43512	1.98964	-1.14914	2.70404	10.6602	6.52936	0.00865816	0.00865816
TC0X00008836.hg.1	NM_017514	PLXNA3	0.170449	0.691652	1.11941	1.12541	1.61513	2.17258	6.76443	6.48119	0.0088758	0.0088758
TC1900008057.hg.1	NM_003407	ZFP36	0.318061	0.529885	1.3951	1.24665	1.44381	2.63007	10.7725	6.43659	0.00908308	0.00908308
TC1700007757.hg.1	NM_001030002	GRB7	0.632934	0.894	1.696	1.55071	1.85832	3.24	11.656	6.41177	0.00920092	0.00920092
TC0300012118.hg.1	NM_018266	TMEM39A	0.39713	0.994296	1.31376	1.31689	1.99211	2.48588	11.8228	6.40728	0.00922241	0.00922241
TC1200010592.hg.1	NM_015270	ADCY6	-0.305145	-0.786294	-1.02022	-1.23554	-1.72464	-2.02823	11.3596	6.36582	0.00942386	0.00942386
TC0400008091.hg.1	NM_000582	SPP1	0.749809	0.979001	1.27994	1.68157	1.9711	2.42828	15.5909	6.31504	0.00967767	0.00967767
TC1000007776.hg.1	NM_014951	ZNF365	0.262037	0.397683	1.39148	1.19917	1.31739	2.62347	7.65439	6.30775	0.00971476	0.00971476
TC0100009658.hg.1	NM_001271872	SRGAP2C	0.132226	0.558056	1.10988	1.09598	1.47228	2.15828	12.1711	6.28728	0.00981982	0.00981982
TC0800011285.hg.1	NM_001042510	ZNF706	0.571507	0.722772	1.05711	1.48608	1.65035	2.08076	12.5872	6.2717	0.00990066	0.00990066
HTA2-neg-47419734_st	-	-	0.0899587	0.335243	1.01579	1.06434	1.26159	2.02201	4.01147	6.25372	0.00999495	0.00999495
TC0200012639.hg.1	NM_001135598	CLHC1	-0.591335	-0.852218	-1.05827	-1.50664	-1.80527	-2.08243	5.94428	6.1899	0.0103383	0.0103383
TC0900009933.hg.1	NM_025182	FAM214B	0.155182	0.979083	1.97925	1.11356	1.97121	3.94288	10.1109	6.18902	0.0103432	0.0103432
TC0100008139.hg.1	NM_015112	MAST2	0.26642	0.244714	1.13408	1.20282	1.18486	2.19479	11.0165	6.17324	0.0104302	0.0104302
TC0100009936.hg.1	NM_001159642	BNIPL	0.586157	0.397215	1.08923	1.50124	1.31696	2.1276	5.51518	6.16844	0.0104569	0.0104569
TC0100017073.hg.1	NM_033102	SLC45A3	-0.39665	-0.863447	-1.09192	-1.31645	-1.81938	-2.13158	6.78193	6.15637	0.0105243	0.0105243
TC0200007458.hg.1	NM_001430	EPAS1	0.309046	0.893224	1.35964	1.23889	1.85732	2.56621	11.5442	6.12915	0.0106782	0.0106782
TC0200016497.hg.1	NM_144706	C2orf15	-0.995489	-0.680972	-1.27592	-1.99376	-1.60322	-2.42153	6.04122	6.10779	0.0108008	0.0108008
TC1700010426.hg.1	NM_144682	SLFN13	-0.483802	-0.949323	-1.17011	-1.39842	-1.93097	-2.25029	9.59741	6.08077	0.0109583	0.0109583
TC1000007847.hg.1	NM_001256267	MYPN	0.481605	-0.613299	1.22122	1.3963	-1.52975	2.33143	9.65127	6.03214	0.0112486	0.0112486
TC0500013354.hg.1	NM_001017973	P4HA2	0.786095	0.795614	1.35111	1.7244	1.73582	2.55108	11.2659	6.02638	0.0112836	0.0112836
TC1600009162.hg.1	NM_001002017	HCFC1R1	0.902219	0.731725	1.37299	1.86894	1.66062	2.59007	11.4766	6.02087	0.0113172	0.0113172
TC1600010680.hg.1	NM_032178	SLC7A6OS	0.247962	-0.0433157	1.00517	1.18753	-1.03048	2.00718	9.18909	6.00308	0.0114264	0.0114264
TC0900008790.hg.1	NM_001135776	ZBTB43	-0.556575	0.364878	1.01954	-1.47077	1.28777	2.02727	9.72575	5.96231	0.0116815	0.0116815
TC1700007949.hg.1	NM_001661	ARL4D	0.757741	0.765958	1.07361	1.69084	1.7005	2.10469	9.77798	5.95884	0.0117035	0.0117035
TC1100010254.hg.1	NM_138421	SAAL1	-0.687429	-0.779792	-1.13032	-1.61041	-1.71688	-2.18907	7.35458	5.95835	0.0117067	0.0117067
TC1000012162.hg.1	NM_000375	UROS	-0.874164	-0.0360829	-1.18206	-1.83295	-1.02533	-2.269	10.8436	5.95408	0.0117339	0.0117339
TC0200013515.hg.1	NM_020151	STARD7	-0.801393	-0.309026	-1.22546	-1.74278	-1.23887	-2.3383	12.7679	5.94746	0.0117761	0.0117761
HTA2-pos-PSR01001663.hg.1	-	-	-0.347092	-0.334629	-1.00247	-1.27199	-1.26105	-2.00343	11.1471	5.94575	0.0117871	0.0117871
HTA2-neg-47422699_st	-	-	0.955501	0.573211	1.28908	1.93925	1.48783	2.44372	3.48404	5.92493	0.0119214	0.0119214
TC0600013539.hg.1	NM_130900	RAET1L	0.277017	0.148507	1.063	1.21169	1.10842	2.08928	6.95838	5.90066	0.0120801	0.0120801
TC0X00008330.hg.1	NM_001167	XIAP	0.443661	0.618172	1.13621	1.36005	1.53493	2.19803	10.4493	5.89461	0.0121202	0.0121202
HTA2-pos-2999430_st	-	-	-0.791555	-0.165992	-1.12957	-1.73094	-1.12194	-2.18794	12.9708	5.88513	0.0121831	0.0121831
TC1700007105.hg.1	NM_004140	LLGL1	-0.773242	-0.809247	-1.18283	-1.70911	-1.7523	-2.27022	8.68051	5.8615	0.0123417	0.0123417
TC1700012386.hg.1	NM_001017368	RFFL	-0.213889	0.668928	1.13326	-1.15981	1.58989	2.19354	8.89321	5.83711	0.0125079	0.0125079
TC0200015771.hg.1	NM_001278552	TUBA4A	0.487675	0.251037	1.02434	1.40218	1.19006	2.03403	13.1076	5.7931	0.0128147	0.0128147
TC0700007477.hg.1	NM_001287426	UPP1	0.37589	0.625382	1.37244	1.29764	1.54262	2.58909	6.40297	5.68041	0.0136415	0.0136415
TC0200012339.hg.1	NM_001112800	SLC8A1	-0.424374	-0.65772	-1.37821	-1.34199	-1.57759	-2.59946	6.73257	5.64288	0.0139307	0.0139307
TC1400008347.hg.1	NM_001267827	ZNF839	-0.58596	-0.676701	-1.0574	-1.50104	-1.59848	-2.08118	8.32643	5.64171	0.0139398	0.0139398
TC1700008897.hg.1	NM_015971	MRPS7	-0.720935	-0.59178	-1.07428	-1.64825	-1.5071	-2.10567	11.9838	5.63211	0.014015	0.014015
TC1600008193.hg.1	NM_001184824	PRMT7	-0.669661	-0.744	-1.06818	-1.5907	-1.67481	-2.09678	9.14864	5.61574	0.0141443	0.0141443
TC0300010982.hg.1	NM_012235	SCAP	-0.724466	-0.454942	-1.23753	-1.65229	-1.37073	-2.35795	9.51386	5.61469	0.0141526	0.0141526
TC2000010034.hg.1	NM_020713	ZNF512B	-0.655646	-0.174311	-1.0394	-1.57532	-1.12843	-2.05538	8.0038	5.60108	0.0142613	0.0142613
TC0400008725.hg.1	NM_020815	PCDH10	-0.951637	-0.558739	-1.46526	-1.93407	-1.47298	-2.76114	5.45792	5.57894	0.0144402	0.0144402
HTA2-pos-3145092_st	-	-	-0.45022	-0.327764	-1.04322	-1.36625	-1.25507	-2.06083	9.39851	5.54266	0.0147391	0.0147391
TC1400010759.hg.1	ENST00000553974	ATP6V1D	-0.53552	-0.799506	-1.01851	-1.44946	-1.74051	-2.02583	6.4666	5.51208	0.0149966	0.0149966
TC0500011352.hg.1	NM_001278642	EDIL3	0.424508	0.824243	1.18532	1.34211	1.77061	2.27414	12.088	5.51106	0.0150053	0.0150053
TC1700011917.hg.1	NM_025090	USP36	-0.0466868	0.53309	1.08393	-1.03289	1.44703	2.1198	11.0028	5.50395	0.015066	0.015066
TC1200012758.hg.1	NM_023922	TAS2R14	-0.848105	-0.947947	-1.10549	-1.80013	-1.92912	-2.15173	6.67913	5.48862	0.0151979	0.0151979
HTA2-neg-47423855_st	-	-	0.746882	0.544393	1.24212	1.67816	1.45841	2.36546	3.76892	5.47262	0.0153369	0.0153369
TC0200010164.hg.1	NM_001130445	SSFA2	0.206015	0.202348	1.00619	1.1535	1.15057	2.0086	7.72356	5.43789	0.0156439	0.0156439
TC1900010743.hg.1	NM_000660	TGFB1	0.302564	0.973733	1.00956	1.23333	1.96392	2.0133	9.53324	5.43202	0.0156965	0.0156965
TC0600014109.hg.1	NR_037173	PSMB8-AS1	-0.868052	-0.396162	-1.01759	-1.8252	-1.316	-2.02453	8.0389	5.41735	0.0158289	0.0158289
HTA2-neg-47420661_st	-	-	-0.735892	-0.997892	-1.39945	-1.66543	-1.99708	-2.63801	4.08722	5.39744	0.0160107	0.0160107
TC0300009673.hg.1	NM_017644	KLHL24	0.595362	0.792305	1.18596	1.51085	1.73184	2.27514	11.3944	5.3742	0.016226	0.016226
TC0700008004.hg.1	NM_001199207	GTF2IRD1	0.29838	0.737812	1.48752	1.22976	1.66764	2.80407	10.7149	5.3613	0.0163469	0.0163469
TC0700011796.hg.1	NM_001193307	SAMD9	-0.827483	-0.875629	-1.5133	-1.77459	-1.83481	-2.85462	11.0924	5.3476	0.0164766	0.0164766
TC2000009023.hg.1	NM_015474	SAMHD1	-0.917528	-0.56103	-1.49139	-1.88888	-1.47532	-2.8116	10.3477	5.34355	0.0165152	0.0165152
TC1700008768.hg.1	NM_001270422	KCNJ16	-0.915561	-0.736251	-1.12309	-1.8863	-1.66584	-2.17813	6.97978	5.33668	0.0165808	0.0165808
TC1100008029.hg.1	NM_032223	PCNXL3	-0.868794	-0.123608	-1.09973	-1.82614	-1.08946	-2.14315	8.50647	5.33213	0.0166244	0.0166244
TC1800009029.hg.1	NM_001190807	CYB5A	-0.592205	-0.488207	-1.32472	-1.50755	-1.4027	-2.50485	9.81543	5.26353	0.0172992	0.0172992
HTA2-pos-PSR11032410.hg.1	-	-	-0.332666	-0.402192	-1.02452	-1.25934	-1.32151	-2.03428	11.1974	5.24582	0.0174787	0.0174787
TC0700013060.hg.1	NM_001136044	TMUB1	0.093112	0.849176	1.02798	1.06667	1.80147	2.03917	10.1477	5.20028	0.0179502	0.0179502
TC0900008887.hg.1	NM_001286772	TBC1D13	-0.571481	-0.367283	-1.0958	-1.48605	-1.28992	-2.13731	10.1313	5.19796	0.0179745	0.0179745
TC0600011376.hg.1	ENST00000274853	PPP1R18	0.684042	0.508303	1.59011	1.60663	1.42238	3.01072	10.7798	5.1786	0.0181798	0.0181798
TC0600011859.hg.1	NM_001300848	MRPL2	0.206893	0.704491	1.22581	1.1542	1.62957	2.33887	10.2096	5.15551	0.0184283	0.0184283
TC0100015596.hg.1	NM_153713	LIX1L	0.67036	0.161125	1.07897	1.59147	1.11816	2.11253	12.5155	5.11006	0.0189293	0.0189293
TC1900011767.hg.1	NM_212550	BLOC1S3	0.641861	0.55843	1.02827	1.56034	1.47267	2.03958	8.21692	5.1019	0.0190208	0.0190208
TC0300013703.hg.1	NM_152617	RNF168	0.374721	0.402323	1.07257	1.29659	1.32163	2.10318	10.4193	5.08785	0.0191799	0.0191799
TC0X00009256.hg.1	NM_030624	KLHL15	0.997401	0.183486	1.09584	1.9964	1.13562	2.13737	11.6388	5.07238	0.0193567	0.0193567
TC1200010833.hg.1	NM_001127321	CBX5	-0.715933	-0.819335	-1.01934	-1.64255	-1.76459	-2.02699	12.6957	5.03613	0.0197787	0.0197787
TC1200006888.hg.1	NM_004064	CDKN1B	0.161416	0.460646	1.05151	1.11838	1.37616	2.0727	10.5358	5.02915	0.0198612	0.0198612
HTA2-neg-47419619_st	-	-	0.297849	-0.241904	1.08423	1.22931	-1.18255	2.12024	5.93071	5.00773	0.0201169	0.0201169
23064970	-	-	0.235242	0.78625	1.57532	1.1771	1.72459	2.98002	8.01544	4.99327	0.0202917	0.0202917
TC0200016618.hg.1	NM_001286834	RNASEH1	-0.83414	-0.564525	-1.00128	-1.78279	-1.4789	-2.00178	9.76672	4.99212	0.0203057	0.0203057
TSUnmapped00000211.hg.1	ENST00000626471	SERTAD4	-0.391943	-0.914196	-1.10672	-1.31216	-1.88452	-2.15356	7.06686	4.974	0.0205274	0.0205274
TC0300007115.hg.1	NM_005875	EIF1B	0.700909	0.966678	1.04173	1.62553	1.95434	2.05869	11.1879	4.9667	0.0206176	0.0206176
TC1700012189.hg.1	NM_015670	SENP3	-0.873759	-0.420539	-1.08172	-1.83243	-1.33843	-2.11655	8.59331	4.95692	0.020739	0.020739
TC0300011054.hg.1	NM_022903	CCDC71	-0.89685	-0.417488	-1.08356	-1.862	-1.3356	-2.11926	6.74519	4.94245	0.0209204	0.0209204
TC1300007164.hg.1	NM_001160308	SETDB2	0.672031	0.332136	1.18437	1.59331	1.25888	2.27264	8.01032	4.93926	0.0209606	0.0209606
TC0700011500.hg.1	NM_001165903	STX1A	-0.148421	0.903458	1.16507	-1.10836	1.87054	2.24244	8.71183	4.8983	0.0214852	0.0214852
TC0300006471.hg.1	NM_001243723	SETMAR	-0.886963	-0.363104	-1.2154	-1.84928	-1.28619	-2.32204	7.86484	4.8856	0.0216511	0.0216511
TCUn_GL000219v100006438.hg.1	NR_027436	LOC283788	-0.640526	-0.363624	-1.05008	-1.5589	-1.28665	-2.07064	9.19041	4.86456	0.021929	0.021929
TC0500008558.hg.1	NM_001286808	PRRC1	0.427247	0.626218	1.03915	1.34467	1.54351	2.05501	12.7771	4.84321	0.0222155	0.0222155
HTA2-neg-47419832_st	-	-	0.343997	0.339844	1.85657	1.26927	1.26562	3.62147	4.47948	4.83933	0.022268	0.022268
TC0900006961.hg.1	NM_001539	DNAJA1	-0.599133	-0.479258	-1.18291	-1.51481	-1.39403	-2.27035	12.2147	4.83879	0.0222753	0.0222753
TC0700011999.hg.1	NM_145030	PPP1R35	0.808126	0.749031	1.05132	1.75094	1.68066	2.07242	7.0491	4.83232	0.0223632	0.0223632
TC1600007425.hg.1	NM_001256269	KIF22	0.394513	0.49862	1.12386	1.3145	1.41286	2.17929	9.90997	4.82709	0.0224347	0.0224347
TC0800009600.hg.1	NM_053279	FAM167A	0.264471	0.727972	1.24814	1.2012	1.65631	2.37535	9.84308	4.81708	0.022572	0.022572
TC1700011128.hg.1	NM_001130527	SPAG9	0.311545	0.466362	1.1509	1.24104	1.38162	2.22052	12.354	4.81479	0.0226036	0.0226036
TSUnmapped00000196.hg.1	ENST00000627583	ZNF546	-0.501633	-0.457592	-1.29188	-1.41582	-1.37325	-2.44848	7.3168	4.80955	0.022676	0.022676
TC1100008790.hg.1	NM_001286067	C11orf54	-0.649962	-0.652012	-1.01809	-1.56913	-1.57136	-2.02523	10.1822	4.7972	0.0228478	0.0228478
TC1000007518.hg.1	NM_031912	SYT15	-0.66534	-0.98214	-1.44216	-1.58594	-1.97539	-2.71728	10.1087	4.79157	0.0229266	0.0229266
TC2000007441.hg.1	NM_001098796	TOX2	-0.0579699	0.959408	1.04962	-1.041	1.94451	2.06999	6.50896	4.78872	0.0229666	0.0229666
TC1400009980.hg.1	NM_001080414	CCDC88C	-0.504523	-0.256514	-1.23035	-1.41865	-1.19459	-2.34624	7.03624	4.78547	0.0230123	0.0230123
TC1100008664.hg.1	NM_016401	C11orf73	-0.413639	-0.557754	-1.09071	-1.33204	-1.47198	-2.12978	10.7414	4.76889	0.0232474	0.0232474
TC0500007738.hg.1	NM_005909	MAP1B	0.548051	0.714069	1.02979	1.46211	1.64042	2.04172	15.0165	4.76416	0.0233149	0.0233149
TC1200010902.hg.1	NM_173595	ANKRD52	-0.72652	-0.989724	-1.6997	-1.65464	-1.9858	-3.24834	9.97798	4.76343	0.0233254	0.0233254
TC0500011280.hg.1	NM_000791	DHFR	-0.819126	-0.865602	-1.50344	-1.76434	-1.8221	-2.83517	12.8815	4.75948	0.023382	0.023382
HTA2-pos-PSR02033994.hg.1	-	-	-0.331299	-0.644645	-1.46665	-1.25815	-1.56335	-2.7638	13.2159	4.75661	0.0234233	0.0234233
23075726	-	-	0.637848	-0.0574964	1.02251	1.55601	-1.04066	2.03145	7.13463	4.70949	0.0241129	0.0241129
TC0200006627.hg.1	NM_002166	ID2	0.8759	0.592593	1.43764	1.83515	1.50795	2.70877	12.3625	4.69789	0.0242863	0.0242863
TC1000010446.hg.1	NM_001099282	ZNF239	-0.714007	-0.249956	-1.09518	-1.64035	-1.18917	-2.1364	6.20234	4.69445	0.0243379	0.0243379
TC1400010729.hg.1	NM_080664	DTD2	-0.773013	-0.570074	-1.33619	-1.70884	-1.4846	-2.52483	9.51848	4.68978	0.0244084	0.0244084
TC0400007923.hg.1	NM_020236	MRPL1	-0.665307	-0.60484	-1.14191	-1.58591	-1.52081	-2.20674	9.86011	4.66828	0.0247356	0.0247356
TC0500008835.hg.1	NM_016463	CXXC5	-0.159384	0.840796	1.22887	-1.11681	1.79104	2.34384	11.0865	4.66551	0.0247781	0.0247781
TC1900011961.hg.1	NM_001130167	PSG8	0.735979	0.175371	1.51794	1.66553	1.12925	2.86382	7.02784	4.63498	0.0252526	0.0252526
TC0200006687.hg.1	NM_001258357	HPCAL1	0.708337	0.997358	1.29663	1.63392	1.99634	2.45655	9.31763	4.62915	0.0253444	0.0253444
TC0100015943.hg.1	NM_018973	DPM3	0.256742	0.935031	1.2668	1.19478	1.91193	2.40628	8.1296	4.61664	0.025543	0.025543
TC0100011461.hg.1	NM_014388	DIEXF	0.30401	0.253543	1.05717	1.23457	1.19213	2.08084	10.9417	4.61366	0.0255904	0.0255904
TC1400009524.hg.1	NM_001244698	ZFP36L1	0.474789	0.615814	1.18096	1.38972	1.53242	2.26728	15.8486	4.60908	0.0256636	0.0256636
TC1600008218.hg.1	NM_001199280	HAS3	0.303046	0.181238	1.85881	1.23375	1.13386	3.62707	9.93483	4.60893	0.0256661	0.0256661
TC1900009186.hg.1	NM_001178002	ATP8B3	0.298505	0.278286	1.23237	1.22987	1.21275	2.34952	8.32821	4.59649	0.0258663	0.0258663
TC1000011904.hg.1	NM_001003407	ABLIM1	-0.867514	-0.778113	-1.06972	-1.82452	-1.71489	-2.09902	13.9727	4.57865	0.0261566	0.0261566
HTA2-pos-PSR02033991.hg.1	-	-	-0.855845	-0.169437	-1.04591	-1.80982	-1.12462	-2.06467	11.1434	4.53643	0.0268592	0.0268592
TC1400009697.hg.1	NM_006432	NPC2	0.503094	0.669821	1.02112	1.41725	1.59088	2.02949	11.2611	4.52393	0.0270713	0.0270713
TC0200013607.hg.1	NM_005783	TXNDC9	-0.956604	-0.435998	-1.04469	-1.94074	-1.35285	-2.06292	8.63984	4.51173	0.0272804	0.0272804
HTA2-pos-3015391_st	-	-	-0.742715	0.520888	1.36276	-1.67332	1.43484	2.57177	9.16104	4.51007	0.0273089	0.0273089
TC1900007826.hg.1	NM_001099437	ZNF30	-0.964655	-0.692006	-1.07082	-1.9516	-1.61553	-2.10062	5.47946	4.49977	0.0274872	0.0274872
TC0300007123.hg.1	NM_001256167	ZNF620	-0.920138	-0.996722	-1.12806	-1.8923	-1.99546	-2.18565	6.08707	4.48675	0.0277143	0.0277143
TC0100017836.hg.1	NM_000081	LYST	0.256082	0.719328	1.15121	1.19423	1.64642	2.22101	10.3248	4.47566	0.0279097	0.0279097
TC1500009036.hg.1	NM_001220482	MEIS2	-0.905668	-0.592879	-1.11134	-1.87341	-1.50825	-2.16046	10.0779	4.47256	0.0279644	0.0279644
TC2000008279.hg.1	NM_002592	PCNA	-0.663644	-0.92594	-1.18887	-1.58408	-1.89992	-2.27974	11.1008	4.45452	0.0282863	0.0282863
TC1200008606.hg.1	NM_014503	UTP20	-0.804422	-0.892534	-1.25687	-1.74645	-1.85643	-2.38976	8.96845	4.44576	0.0284442	0.0284442
HTA2-pos-PSR10021746.hg.1	-	-	0.309835	0.523394	1.08097	1.23957	1.43733	2.11545	9.07527	4.41773	0.0289563	0.0289563
TC1900006522.hg.1	NM_177401	MIDN	-0.0593158	0.711084	1.2044	-1.04197	1.63703	2.30442	12.9012	4.41532	0.0290008	0.0290008
HTA2-pos-3374504_st	-	-	-0.534663	-0.382506	-1.06118	-1.4486	-1.3036	-2.08664	8.18175	4.40668	0.0291612	0.0291612
HTA2-pos-PSR02033997.hg.1	-	-	-0.323243	-0.512557	-1.37753	-1.25114	-1.42658	-2.59823	13.8312	4.3863	0.0295434	0.0295434
TC2200006832.hg.1	NM_004914	RAB36	-0.964997	-0.109787	-1.0674	-1.95206	-1.07907	-2.09565	7.9923	4.3861	0.0295471	0.0295471
TC0800007027.hg.1	NM_016612	SLC25A37	0.0465322	0.523159	1.15522	1.03278	1.4371	2.22718	10.3155	4.38253	0.0296148	0.0296148
TC0300010891.hg.1	NM_001287349	ZNF852	-0.564155	-0.726218	-1.22176	-1.47852	-1.6543	-2.33231	9.59636	4.37533	0.0297515	0.0297515
TC0200015425.hg.1	NM_015049	TRAK2	-0.939846	-0.0795296	-1.29735	-1.91832	-1.05667	-2.45778	9.90803	4.34855	0.0302673	0.0302673
TC0100018434.hg.1	NM_012333	MYCBP	-0.333733	-0.842982	-1.12326	-1.26027	-1.79375	-2.17839	11.6977	4.34356	0.0303646	0.0303646
TC0600007636.hg.1	NM_006913	RNF5	0.644978	0.740009	1.11773	1.56372	1.67019	2.17006	12.6594	4.31193	0.0309895	0.0309895
TC0400007264.hg.1	NM_016531	KLF3	0.833513	0.517269	1.54282	1.78202	1.43124	2.91364	13.2965	4.30388	0.0311508	0.0311508
TC1500010880.hg.1	NM_001289986	TIPIN	-0.687272	-0.81639	-1.17697	-1.61024	-1.76099	-2.26102	7.71617	4.28215	0.0315916	0.0315916
23076442	-	-	0.942465	0.74613	1.21828	1.92181	1.67729	2.3267	8.37199	4.25552	0.0321418	0.0321418
TC0900008795.hg.1	NM_001190728	RALGPS1	-0.734264	-0.506993	-1.07429	-1.66355	-1.42109	-2.10568	8.69097	4.22052	0.0328822	0.0328822
TC1900011952.hg.1	NM_001010880	ZNF780A	-0.98121	-0.606153	-1.25213	-1.97412	-1.52219	-2.38192	9.21863	4.21835	0.0329288	0.0329288
TC1000012519.hg.1	NM_001243539	IL15RA	0.231569	0.435411	1.01066	1.17411	1.3523	2.01483	10.5089	4.21606	0.032978	0.032978
TC1000011736.hg.1	NM_024928	OBFC1	0.57461	0.871627	1.22122	1.48927	1.82972	2.33144	10.8382	4.18065	0.0337501	0.0337501
TC0900010069.hg.1	NR_003528	ZNF658B	-0.463576	-0.371915	-1.50591	-1.37896	-1.29407	-2.84003	7.43299	4.12365	0.035038	0.035038
TSUnmapped00000038.hg.1	ENST00000625733	ZNF780A	-0.725579	-0.523695	-1.4106	-1.65356	-1.43763	-2.65847	7.528	4.10584	0.0354523	0.0354523
TC0200012404.hg.1	NM_006887	ZFP36L2	0.721672	0.743867	1.44428	1.64909	1.67466	2.72127	13.6206	4.10408	0.0354936	0.0354936
TC0X00006977.hg.1	NM_001098790	MID1IP1	0.151561	0.841521	1.16357	1.11077	1.79194	2.24011	9.25306	4.09914	0.0356096	0.0356096
TC1800008333.hg.1	BC070280	DHFR	-0.913225	-0.866657	-1.52096	-1.88325	-1.82343	-2.86982	11.5725	4.08622	0.0359151	0.0359151
TC2000007717.hg.1	NM_014484	MOCS3	-0.949656	-0.070826	-1.22544	-1.93141	-1.05032	-2.33827	8.05157	4.08544	0.0359338	0.0359338
HTA2-pos-PSR02034000.hg.1	-	-	-0.651846	-0.682064	-1.32589	-1.57118	-1.60443	-2.50688	13.468	4.08382	0.0359723	0.0359723
TC1100011886.hg.1	NM_022337	RAB38	-0.517498	-0.61481	-1.2076	-1.43147	-1.53136	-2.30953	8.98609	4.06902	0.0363269	0.0363269
TC0200015529.hg.1	NM_001039845	MDH1B	-0.981784	-0.669239	-1.31093	-1.97491	-1.59023	-2.48101	6.14643	4.06142	0.0365106	0.0365106
TC1200010459.hg.1	NM_001144881	PRICKLE1	-0.55547	-0.895699	-1.13485	-1.46965	-1.86051	-2.19596	8.43775	4.06096	0.0365219	0.0365219
HTA2-pos-3686564_st	-	-	-0.300815	-0.539923	-1.00741	-1.23184	-1.45389	-2.0103	14.8404	4.00083	0.0380148	0.0380148
TC0700011847.hg.1	NM_001160210	SLC25A13	-0.512682	-0.84172	-1.47809	-1.4267	-1.79219	-2.78579	10.2628	3.99994	0.0380373	0.0380373
TC1900011014.hg.1	NM_015168	ZC3H4	-0.854118	-0.400139	-1.12945	-1.80765	-1.31964	-2.18776	9.97784	3.99466	0.0381721	0.0381721
TC0900011613.hg.1	NM_001035254	FAM102A	-0.0961323	0.618675	1.28446	-1.0689	1.53546	2.43591	10.323	3.98426	0.0384387	0.0384387
TC0X00007149.hg.1	NM_003254	TIMP1	0.703128	0.654055	1.05816	1.62803	1.57358	2.08227	14.28	3.98159	0.0385075	0.0385075
HTA2-pos-PSR02034001.hg.1	-	-	-0.805777	-0.315313	-1.13851	-1.74809	-1.24428	-2.20153	12.6895	3.97759	0.0386109	0.0386109
TC1900008085.hg.1	NM_001297763	ZNF546	-0.538374	-0.633184	-1.02989	-1.45233	-1.55098	-2.04187	7.13719	3.97746	0.0386143	0.0386143
TC1900006866.hg.1	NM_003083	SNAPC2	0.39419	0.95134	1.35804	1.3142	1.93367	2.56337	8.42722	3.97744	0.0386148	0.0386148
TC0800010869.hg.1	NM_000318	PEX2	-0.364295	-0.913434	-1.01703	-1.28725	-1.88352	-2.02376	12.1324	3.97233	0.0387473	0.0387473
TC0300009855.hg.1	NM_001167928	IL1RAP	0.82111	0.0246881	1.23756	1.76677	1.01726	2.35799	9.40208	3.94543	0.0394542	0.0394542
TC0200016679.hg.1	NM_014755	SERTAD2	0.795299	0.0404538	1.69906	1.73544	1.02844	3.24689	10.3898	3.92674	0.039954	0.039954
TC2100008272.hg.1	NM_001260474	WDR4	-0.584941	-0.731038	-1.17565	-1.49998	-1.65983	-2.25895	7.23317	3.89947	0.0406967	0.0406967
HTA2-pos-PSR10021740.hg.1	-	-	0.491293	0.464329	1.00263	1.4057	1.37968	2.00365	11.8274	3.89829	0.0407292	0.0407292
TC1100007801.hg.1	NM_016464	TMEM138	-0.294375	-0.649256	-1.00169	-1.22635	-1.56836	-2.00235	10.9693	3.88655	0.0410545	0.0410545
TC1900010528.hg.1	NM_001012756	ZNF260	-0.754294	-0.489357	-1.02908	-1.68681	-1.40382	-2.04072	10.7284	3.82181	0.0429028	0.0429028
HTA2-pos-2999421_st	-	-	-0.596138	-0.803351	-1.53675	-1.51166	-1.74515	-2.90141	14.0003	3.79664	0.0436476	0.0436476
TC0700007098.hg.1	NM_002047	GARS	0.420564	0.889543	1.19678	1.33845	1.85259	2.29227	13.4236	3.79628	0.0436584	0.0436584
TC1200007804.hg.1	NM_152637	METTL7B	-0.5638	-0.724019	-1.16708	-1.47816	-1.65178	-2.24557	6.22752	3.78241	0.0440753	0.0440753
TC1600009731.hg.1	NM_153603	COG7	0.584701	0.772296	1.5176	1.49973	1.70799	2.86314	10.7918	3.7734	0.0443488	0.0443488
TC1700006546.hg.1	NM_001304803	SRR	-0.835906	-0.602057	-1.12583	-1.78498	-1.51788	-2.18228	8.43954	3.76259	0.0446794	0.0446794
TC0300009782.hg.1	NM_001967	EIF4A2	0.948125	0.202431	1.00797	1.92936	1.15064	2.01107	12.5736	3.75855	0.0448038	0.0448038
HTA2-pos-PSR02033992.hg.1	-	-	-0.358207	-0.156172	-1.01915	-1.28183	-1.11433	-2.02673	11.3039	3.74045	0.0453658	0.0453658
HTA2-neg-47424278_st	-	-	0.596753	0.188095	1.7564	1.51231	1.13926	3.37853	3.82193	3.7309	0.0456657	0.0456657
TC0500007457.hg.1	NM_001171990	SETD9	-0.980359	-0.776723	-1.17355	-1.97296	-1.71323	-2.25566	8.81924	3.71761	0.0460868	0.0460868
TC0200015071.hg.1	NM_152517	TTC30B	-0.850727	-0.617028	-1.60595	-1.80341	-1.53371	-3.04396	7.28458	3.68645	0.0470922	0.0470922
TC0100013908.hg.1	NM_006516	SLC2A1	0.662212	0.449196	1.25276	1.58251	1.36528	2.38296	14.765	3.68231	0.0472278	0.0472278
TC1900011382.hg.1	hsa_circ_0000954	MYADM	0.548031	0.548841	1.46023	1.46209	1.46291	2.75152	10.4015	3.68075	0.0472788	0.0472788
TC0600011948.hg.1	NM_001278738	CYP39A1	-0.384054	-0.785635	-1.18728	-1.305	-1.72385	-2.27724	7.57437	3.66541	0.0477855	0.0477855
TC1200012704.hg.1	NM_001143852	TCHP	-0.818766	-0.499511	-1.14516	-1.7639	-1.41373	-2.21171	7.74508	3.65915	0.0479942	0.0479942
TC2100007996.hg.1	NM_006134	TMEM50B	-0.145881	-0.482199	-1.01004	-1.10641	-1.39687	-2.01397	10.9463	3.65606	0.0480975	0.0480975
TC0100015192.hg.1	NM_001005290	PSRC1	0.174261	0.972252	1.68885	1.12839	1.9619	3.224	6.95305	3.65542	0.048119	0.048119
HTA2-pos-PSR19002370.hg.1	-	-	-0.996724	-0.694514	-1.55566	-1.99546	-1.61834	-2.93968	11.0553	3.64663	0.0484147	0.0484147
TC1500007318.hg.1	NM_001286449	TEX9	-0.831213	-0.677123	-1.16351	-1.77918	-1.59895	-2.24002	9.05287	3.64076	0.0486134	0.0486134
TC0300011314.hg.1	NM_198463	C3orf67	0.750056	0.538752	1.14481	1.68186	1.45272	2.21118	7.92066	3.62997	0.0489808	0.0489808
TC1200008184.hg.1	NM_001146213	TBC1D15	0.309876	0.806728	1.05067	1.2396	1.74924	2.07149	11.9013	3.627	0.0490826	0.0490826
TC1400006715.hg.1	NM_001018073	PCK2	0.119848	0.74153	1.52146	1.08662	1.67195	2.87082	6.88732	3.61918	0.0493516	0.0493516
TC0300006956.hg.1	NM_015141	GPD1L	-0.579189	-0.489754	-1.00361	-1.49401	-1.40421	-2.00501	7.97982	3.6126	0.0495796	0.0495796
TC0300013719.hg.1	NM_032898	CEP19	-0.999214	-0.317073	-1.27423	-1.99891	-1.2458	-2.4187	7.32906	3.61089	0.0496387	0.0496387
